# Supplementary material for: Occurrence of Prototheca Microalgae in Aquatic Ecosystems with a Description of Three New Species, Prototheca fontanea, Prototheca lentecrescens, and Prototheca vistulensis
Source: Appl Environ Microbiol. 2022 Oct 27;88(22):e01092-22. doi: 10.1128/aem.01092-22 (PMC9680628; doi:10.1128/aem.01092-22)
Supplement: Supplemental file 2 — Table S1. Download aem.01092-22-s0002.xlsx, XLSX file, 0.03 MB [file aem.01092-22-s0002.xlsx]

## Sheet: Samples
No.	Collection date	Culture date	Locality	Voivodeship	Reservoir group	Reservoir type	Name	Sample type (W- water; S - sediment)	Prototheca spp.	Species identification	Strain designation	Urbanized area
1	2018-10-24	2018-10-25	Warsaw	Mazovia	lake / pond / wetland	pond	Krosno pond	W	No	-	-	Yes
2	2018-10-24	2018-10-25	Warsaw	Mazovia	lake / pond / wetland	pond	Krosno pond	W	No	-	-	Yes
3	2018-10-24	2018-10-25	Warsaw	Mazovia	lake / pond / wetland	pond	Zabłocki pond	W	No	-	-	Yes
4	2018-10-24	2018-10-25	Warsaw	Mazovia	lake / pond / wetland	pond	Zabłocki pond	W	No	-	-	Yes
5	2018-11-03	2018-11-05	Borek Mały	Subcarpathia	lake / pond / wetland	pond	Żwirki pond	W	No	-	-	No
6	2018-11-03	2018-11-05	Borek Mały	Subcarpathia	lake / pond / wetland	pond	Żwirki pond	W	No	-	-	No
7	2018-11-03	2018-11-05	Zdżary	Subcarpathia	artificial	gravel pond	Żwirownia Zdżary pond	W	No	-	-	No
8	2018-11-03	2018-11-05	Zdżary	Subcarpathia	artificial	gravel pond	Żwirownia Zdżary pond	W	No	-	-	No
9	2018-11-30	2018-11-30	Warsaw	Mazovia	lake / pond / wetland	pond	Glinianki Szczęśliwickie	W	No	-	-	Yes
10	2018-11-30	2018-11-30	Warsaw	Mazovia	lake / pond / wetland	pond	Glinianki Szczęśliwickie	W	No	-	-	Yes
11	2018-11-30	2018-11-30	Warsaw	Mazovia	lake / pond / wetland	pond	Glinianki Szczęśliwickie	W	No	-	-	Yes
12	2018-11-30	2018-11-30	Warsaw	Mazovia	lake / pond / wetland	pond	Glinianki Szczęśliwickie	S	No	-	-	Yes
13	2018-11-30	2018-11-30	Warsaw	Mazovia	lake / pond / wetland	pond	Glinianki Szczęśliwickie	S	No	-	-	Yes
14	2018-11-30	2018-11-30	Warsaw	Mazovia	lake / pond / wetland	pond	Glinianki Szczęśliwickie	S	No	-	-	Yes
15	2018-12-01	2018-12-05	Warsaw	Mazovia	river / stream	river	Vistula river	W	Yes	P. wickerhamii	W1	Yes
16	2018-12-01	2018-12-05	Warsaw	Mazovia	river / stream	river	Vistula river	W	Yes	P. wickerhamii	W2	Yes
17	2018-12-01	2018-12-05	Warsaw	Mazovia	river / stream	river	Vistula river	S	No	-	-	Yes
18	2018-12-14	2018-12-14	Warsaw	Mazovia	lake / pond / wetland	pond	Służewiecki pond	W	No	-	-	Yes
19	2018-12-14	2018-12-14	Warsaw	Mazovia	lake / pond / wetland	pond	Służewiecki pond	W	No	-	-	Yes
20	2018-12-14	2018-12-14	Warsaw	Mazovia	lake / pond / wetland	pond	Służewiecki pond	W	No	-	-	Yes
21	2018-12-14	2018-12-14	Warsaw	Mazovia	lake / pond / wetland	pond	Służewiecki pond	W	Yes	P. pringsheimii	S1	Yes
22	2018-12-14	2018-12-14	Warsaw	Mazovia	lake / pond / wetland	pond	Służewiecki pond	W	Yes	P. pringsheimii	S2	Yes
23	2018-12-14	2018-12-14	Warsaw	Mazovia	lake / pond / wetland	pond	Służewiecki pond	S	No	-	-	Yes
24	2019-02-16	2019-02-18	Ropczyce	Subcarpathia	river / stream	river	Wielopolka river	W	No	-	-	No
25	2019-02-16	2019-02-18	Ropczyce	Subcarpathia	river / stream	river	Wielopolka river	W	No	-	-	No
26	2019-03-30	2019-04-02	Cracow	Lesser Poland	river / stream	river	Vistula river	W	Yes	new	W3	Yes
27	2019-03-30	2019-04-02	Cracow	Lesser Poland	river / stream	river	Vistula river	W	Yes	P. wickerhamii	W4	Yes
28	2019-03-30	2019-04-02	Cracow	Lesser Poland	river / stream	river	Vistula river	W	Yes	P. wickerhamii	W5	Yes
29	2019-04-04	2019-04-05	Warsaw	Mazovia	lake / pond / wetland	pond	Lower Irysowy pond	W	No	-	-	Yes
30	2019-04-04	2019-04-05	Warsaw	Mazovia	lake / pond / wetland	pond	Lower Irysowy pond	W	No	-	-	Yes
31	2019-04-04	2019-04-05	Warsaw	Mazovia	lake / pond / wetland	pond	Lower Irysowy pond	S	No	-	-	Yes
32	2019-04-04	2019-04-05	Warsaw	Mazovia	lake / pond / wetland	pond	Lower Irysowy pond	W	No	-	-	Yes
33	2019-04-04	2019-04-05	Warsaw	Mazovia	lake / pond / wetland	pond	Lower Irysowy pond	S	No	-	-	Yes
34	2019-04-04	2019-04-05	Warsaw	Mazovia	lake / pond / wetland	pond	Lower Irysowy pond	W	No	-	-	Yes
35	2019-04-04	2019-04-05	Warsaw	Mazovia	lake / pond / wetland	pond	Lower Irysowy pond	W	No	-	-	Yes
36	2019-04-04	2019-04-05	Warsaw	Mazovia	lake / pond / wetland	pond	Lower Irysowy pond	W	No	-	-	Yes
37	2019-04-04	2019-04-05	Warsaw	Mazovia	lake / pond / wetland	pond	Lower Irysowy pond	S	No	-	-	Yes
38	2019-04-04	2019-04-05	Warsaw	Mazovia	lake / pond / wetland	pond	Lower Irysowy pond	W	No	-	-	Yes
39	2019-04-11	2019-04-12	Warsaw	Mazovia	lake / pond / wetland	pond	Irysowy pond	W	No	-	-	Yes
40	2019-04-11	2019-04-12	Warsaw	Mazovia	lake / pond / wetland	pond	Irysowy pond	W	No	-	-	Yes
41	2019-04-11	2019-04-12	Warsaw	Mazovia	lake / pond / wetland	pond	Irysowy pond	W	No	-	-	Yes
42	2019-04-11	2019-04-12	Warsaw	Mazovia	lake / pond / wetland	pond	Irysowy pond	W	No	-	-	Yes
43	2019-04-11	2019-04-12	Warsaw	Mazovia	lake / pond / wetland	pond	Irysowy pond	S	No	-	-	Yes
44	2019-04-11	2019-04-12	Warsaw	Mazovia	lake / pond / wetland	pond	Parzydło pond	W	No	-	-	Yes
45	2019-04-11	2019-04-12	Warsaw	Mazovia	lake / pond / wetland	pond	Parzydło pond	W	No	-	-	Yes
46	2019-04-11	2019-04-12	Warsaw	Mazovia	lake / pond / wetland	pond	Parzydło pond	W	No	-	-	Yes
47	2019-04-11	2019-04-12	Warsaw	Mazovia	lake / pond / wetland	pond	Parzydło pond	S	No	-	-	Yes
48	2019-04-11	2019-04-12	Warsaw	Mazovia	lake / pond / wetland	pond	Parzydło pond	W	No	-	-	Yes
49	2019-04-11	2019-04-12	Warsaw	Mazovia	lake / pond / wetland	pond	Parzydło pond	W	No	-	-	Yes
50	2019-04-11	2019-04-12	Warsaw	Mazovia	lake / pond / wetland	pond	Czarcie Oczko pond	W	No	-	-	Yes
51	2019-04-11	2019-04-12	Warsaw	Mazovia	lake / pond / wetland	pond	Czarcie Oczko pond	W	No	-	-	Yes
52	2019-04-11	2019-04-12	Warsaw	Mazovia	lake / pond / wetland	pond	Czarcie Oczko pond	W	No	-	-	Yes
53	2019-04-11	2019-04-12	Warsaw	Mazovia	lake / pond / wetland	pond	Czarcie Oczko pond	W	No	-	-	Yes
54	2019-04-11	2019-04-12	Warsaw	Mazovia	lake / pond / wetland	pond	Czarcie Oczko pond	S	No	-	-	Yes
55	2019-04-11	2019-04-12	Warsaw	Mazovia	lake / pond / wetland	pond	Czarcie Oczko pond	W	No	-	-	Yes
56	2019-04-11	2019-04-17	Izdebno Nowe	Mazovia	artificial	roadside stagnant water	roadside stagnant water	W	No	-	-	No
57	2019-04-11	2019-04-17	Zabłotnia	Mazovia	artificial	roadside stagnant water	roadside stagnant water	W	No	-	-	No
58	2019-04-11	2019-04-17	Warsaw	Mazovia	artificial	roadside stagnant water	roadside stagnant water	W	No	-	-	Yes
59	2019-04-11	2019-04-17	Cegłów	Mazovia	artificial	roadside stagnant water	roadside stagnant water	W	No	-	-	No
60	2019-04-11	2019-04-17	Izdebno Kościelne	Mazovia	artificial	roadside stagnant water	roadside stagnant water	W	No	-	-	No
61	2019-04-11	2019-04-17	Izdebno Kościelne	Mazovia	artificial	roadside stagnant water	roadside stagnant water	W	No	-	-	No
62	2019-05-04	2019-05-07	Ostrów	Subcarpathia	lake / pond / wetland	pond	Ostrów pond	W	No	-	-	No
63	2019-05-04	2019-05-07	Ostrów	Subcarpathia	lake / pond / wetland	pond	Ostrów pond	W	No	-	-	No
64	2019-05-04	2019-05-07	Ostrów	Subcarpathia	lake / pond / wetland	pond	Ostrów pond	S	No	-	-	No
65	2019-05-04	2019-05-07	Ostrów	Subcarpathia	lake / pond / wetland	pond	Ostrów pond	W	No	-	-	No
66	2019-05-04	2019-05-07	Ostrów	Subcarpathia	lake / pond / wetland	pond	Starorzecze pond	W	No	-	-	No
67	2019-05-04	2019-05-07	Ostrów	Subcarpathia	lake / pond / wetland	pond	Starorzecze pond	W	No	-	-	No
68	2019-05-04	2019-05-07	Ostrów	Subcarpathia	lake / pond / wetland	pond	Starorzecze pond	W	No	-	-	No
69	2019-05-04	2019-05-07	Ostrów	Subcarpathia	lake / pond / wetland	pond	Starorzecze pond	W	No	-	-	No
70	2019-05-04	2019-05-07	Ostrów	Subcarpathia	lake / pond / wetland	pond	Starorzecze pond	S	No	-	-	No
71	2019-05-17	2019-05-17	Warsaw	Mazovia	artificial	canal	Wystawowy canal	W	No	-	-	Yes
72	2019-05-17	2019-05-17	Warsaw	Mazovia	artificial	canal	Wystawowy canal	W	No	-	-	Yes
73	2019-05-17	2019-05-17	Warsaw	Mazovia	artificial	canal	Wystawowy canal	S	No	-	-	Yes
74	2019-05-17	2019-05-17	Warsaw	Mazovia	artificial	canal	Wystawowy canal	W	No	-	-	Yes
75	2019-05-17	2019-05-17	Warsaw	Mazovia	artificial	canal	Wystawowy canal	W	No	-	-	Yes
76	2019-05-18	2019-05-21	Warsaw	Mazovia	artificial	park fountain	Mokotowskie Field fountain	W	No	-	-	Yes
77	2019-05-18	2019-05-21	Warsaw	Mazovia	artificial	park fountain	Mokotowskie Field fountain	W	No	-	-	Yes
78	2019-05-18	2019-05-21	Warsaw	Mazovia	artificial	park fountain	Mokotowskie Field fountain	W	No	-	-	Yes
79	2019-05-18	2019-05-21	Warsaw	Mazovia	artificial	park fountain	Mokotowskie Field fountain	W	No	-	-	Yes
80	2019-05-18	2019-05-21	Warsaw	Mazovia	artificial	park fountain	Mokotowskie Field fountain	W	No	-	-	Yes
81	2019-05-18	2019-05-21	Warsaw	Mazovia	artificial	park fountain	Mokotowskie Field fountain	W	No	-	-	Yes
82	2019-05-18	2019-05-21	Warsaw	Mazovia	artificial	park fountain	Mokotowskie Field fountain	W	No	-	-	Yes
83	2019-05-18	2019-05-21	Warsaw	Mazovia	artificial	park fountain	Mokotowskie Field fountain	W	No	-	-	Yes
84	2019-05-18	2019-05-21	Warsaw	Mazovia	artificial	park fountain	Mokotowskie Field fountain	W	No	-	-	Yes
85	2019-05-18	2019-05-21	Warsaw	Mazovia	artificial	park fountain	Mokotowskie Field fountain	S	No	-	-	Yes
86	2019-05-24	2019-05-28	Wyszków	Mazovia	river / stream	river	Bug river	W	No	-	-	Yes
87	2019-05-24	2019-05-28	Skuszew	Mazovia	lake / pond / wetland	wetland	Skuszew wetland	W	No	-	-	No
88	2019-05-25	2019-05-28	Cracow	Lesser Poland	artificial	gravel-pit lake	Bagry lake	W	No	-	-	Yes
89	2019-05-25	2019-05-28	Cracow	Lesser Poland	artificial	gravel-pit lake	Bagry lake	W	No	-	-	Yes
90	2019-05-25	2019-05-28	Cracow	Lesser Poland	artificial	gravel-pit lake	Bagry lake	W	No	-	-	Yes
91	2019-05-25	2019-05-28	Cracow	Lesser Poland	artificial	gravel-pit lake	Bagry lake	S	No	-	-	Yes
92	2019-05-25	2019-05-28	Cracow	Lesser Poland	artificial	gravel-pit lake	Bagry lake	W	No	-	-	Yes
93	2019-05-25	2019-05-28	Cracow	Lesser Poland	artificial	gravel-pit lake	Bagry lake	S	No	-	-	Yes
94	2019-05-25	2019-05-28	Cracow	Lesser Poland	artificial	gravel-pit lake	Bagry lake	W	No	-	-	Yes
95	2019-05-25	2019-05-28	Cracow	Lesser Poland	artificial	gravel-pit lake	Bagry lake	W	No	-	-	Yes
96	2019-05-25	2019-05-28	Cracow	Lesser Poland	artificial	gravel-pit lake	Bagry lake	W	No	-	-	Yes
97	2019-05-25	2019-05-28	Cracow	Lesser Poland	artificial	gravel-pit lake	Bagry lake	W	No	-	-	Yes
98	2019-06-05	2019-06-06	Drężewo	Mazovia	river / stream	river	Omulew river	W	Yes	P. wickerhamii	O1	No
99	2019-06-05	2019-06-06	Ostrołęka	Mazovia	artificial	moat	Bem's Fort moat	W	No	-	-	Yes
100	2019-06-05	2019-06-06	Ostrołęka	Mazovia	river / stream	river	Narew river	W	No	-	-	Yes
101	2019-06-13	2019-06-17	Mikołajki	Warmia-Masuria	lake / pond / wetland	lake	Mikołajskie lake	W	No	-	-	No
102	2019-06-13	2019-06-17	Mikołajki	Warmia-Masuria	lake / pond / wetland	lake	Mikołajskie lake	W	No	-	-	No
103	2019-06-13	2019-06-17	Mikołajki	Warmia-Masuria	lake / pond / wetland	lake	Mikołajskie lake	S	No	-	-	No
104	2019-06-13	2019-06-17	Mikołajki	Warmia-Masuria	lake / pond / wetland	lake	Mikołajskie lake	W	No	-	-	No
105	2019-06-13	2019-06-17	Mikołajki	Warmia-Masuria	lake / pond / wetland	lake	Mikołajskie lake	W	No	-	-	No
106	2019-06-13	2019-06-17	Mikołajki	Warmia-Masuria	lake / pond / wetland	lake	Mikołajskie lake	W	No	-	-	No
107	2019-06-13	2019-06-17	Mikołajki	Warmia-Masuria	lake / pond / wetland	lake	Mikołajskie lake	W	No	-	-	Yes
108	2019-06-13	2019-06-17	Mikołajki	Warmia-Masuria	lake / pond / wetland	lake	Mikołajskie lake	S	No	-	-	Yes
109	2019-06-13	2019-06-17	Mikołajki	Warmia-Masuria	lake / pond / wetland	lake	Mikołajskie lake	W	No	-	-	Yes
110	2019-06-13	2019-06-17	Mikołajki	Warmia-Masuria	lake / pond / wetland	lake	Mikołajskie lake	S	Yes	P. wickerhamii	M2	Yes
111	2019-06-13	2019-06-17	Mikołajki	Warmia-Masuria	lake / pond / wetland	lake	Mikołajskie lake	S	Yes	P. wickerhamii	M1	Yes
112	2019-06-15	2019-06-17	Piotrków Trybunalski	Łódź	river / stream	river	Strawa river	W	No	-	-	Yes
113	2019-06-15	2019-06-17	Piotrków Trybunalski	Łódź	river / stream	river	Strawa river	S	No	-	-	Yes
114	2019-06-15	2019-06-17	Piotrków Trybunalski	Łódź	river / stream	river	Strawa river	W	No	-	-	Yes
115	2019-06-15	2019-06-17	Piotrków Trybunalski	Łódź	river / stream	river	Strawa river	W	Yes	P. pringsheimii	St1	Yes
116	2019-06-15	2019-06-17	Piotrków Trybunalski	Łódź	river / stream	river	Strawa river	W	Yes	P. pringsheimii	St2	Yes
117	2019-06-15	2019-06-17	Piotrków Trybunalski	Łódź	river / stream	river	Strawa river	W	No	-	-	Yes
118	2019-06-15	2019-06-17	Piotrków Trybunalski	Łódź	river / stream	river	Strawa river	S	Yes	P. pringsheimii	St3	Yes
119	2019-06-15	2019-06-17	Piotrków Trybunalski	Łódź	river / stream	river	Strawa river	W	No	-	-	Yes
120	2019-07-05	2019-07-08	Kamionka	Subcarpathia	artificial	reservoir lake	Kamionka lake	W	No	-	-	No
121	2019-07-05	2019-07-08	Kamionka	Subcarpathia	artificial	reservoir lake	Kamionka lake	W	No	-	-	No
122	2019-07-05	2019-07-08	Kamionka	Subcarpathia	artificial	reservoir lake	Kamionka lake	W	No	-	-	No
123	2019-07-05	2019-07-08	Kamionka	Subcarpathia	artificial	reservoir lake	Kamionka lake	W	No	-	-	No
124	2019-07-05	2019-07-08	Kamionka	Subcarpathia	artificial	reservoir lake	Kamionka lake	W	No	-	-	No
125	2019-07-05	2019-07-08	Kamionka	Subcarpathia	artificial	reservoir lake	Kamionka lake	S	No	-	-	No
126	2019-07-19	2019-07-22	Zakopane	Lesser Poland	river / stream	stream	Bystra stream	W	No	-	-	Yes
127	2019-07-19	2019-07-22	Zakopane	Lesser Poland	river / stream	stream	Bystra stream	W	No	-	-	Yes
128	2019-07-19	2019-07-22	Zakopane	Lesser Poland	river / stream	stream	Bystra stream	W	No	-	-	Yes
129	2019-07-19	2019-07-22	Zakopane	Lesser Poland	river / stream	stream	Bystra stream	W	Yes	P. wickerhamii	PB	Yes
130	2019-07-19	2019-07-22	Zakopane	Lesser Poland	river / stream	stream	Bystra stream	S	No	-	-	Yes
131	2019-07-19	2019-07-22	Zakopane	Lesser Poland	river / stream	river	Cicha stream	W	No	-	-	Yes
132	2019-07-19	2019-07-22	Zakopane	Lesser Poland	river / stream	stream	Foluszowy stream	W	No	-	-	Yes
133	2019-07-19	2019-07-22	Zakopane	Lesser Poland	river / stream	stream	Foluszowy stream	S	No	-	-	Yes
134	2019-07-19	2019-07-22	Zakopane	Lesser Poland	river / stream	stream	Foluszowy stream	W	No	-	-	Yes
135	2019-07-19	2019-07-22	Zakopane	Lesser Poland	river / stream	stream	Foluszowy stream	W	Yes	P. pringsheimii	FP	Yes
136	2019-07-29	2019-07-29	Warsaw	Mazovia	artificial	park fountain	Mokotowskie Field fountain	W	No	-	-	Yes
137	2019-07-29	2019-07-29	Warsaw	Mazovia	artificial	park fountain	Mokotowskie Field fountain	S	No	-	-	Yes
138	2019-07-29	2019-07-29	Warsaw	Mazovia	artificial	park fountain	Mokotowskie Field fountain	W	No	-	-	Yes
139	2019-07-29	2019-07-29	Warsaw	Mazovia	artificial	park fountain	Mokotowskie Field fountain	S	No	-	-	Yes
140	2019-07-29	2019-07-29	Warsaw	Mazovia	artificial	park fountain	Mokotowskie Field fountain	W	No	-	-	Yes
141	2019-07-29	2019-07-29	Warsaw	Mazovia	artificial	park fountain	Mokotowskie Field fountain	W	No	-	-	Yes
142	2019-07-29	2019-07-29	Warsaw	Mazovia	artificial	park fountain	Mokotowskie Field fountain	W	No	-	-	Yes
143	2019-07-29	2019-07-29	Warsaw	Mazovia	artificial	park fountain	Mokotowskie Field fountain	W	No	-	-	Yes
144	2019-07-29	2019-07-29	Warsaw	Mazovia	artificial	park fountain	Mokotowskie Field fountain	S	No	-	-	Yes
145	2019-07-29	2019-07-29	Warsaw	Mazovia	artificial	park fountain	Mokotowskie Field fountain	W	No	-	-	Yes
146	2019-07-29	2019-07-29	Warsaw	Mazovia	artificial	park fountain	Mokotowskie Field fountain	W	No	-	-	Yes
147	2019-07-29	2019-07-29	Warsaw	Mazovia	artificial	park fountain	Mokotowskie Field fountain	W	No	-	-	Yes
148	2019-08-09	2019-08-12	Ciechocinek	Kuyavia-Pomerania	river / stream	river	Vistula river	W	No	-	-	Yes
149	2019-08-09	2019-08-12	Ciechocinek	Kuyavia-Pomerania	river / stream	river	Vistula river	W	Yes	P. zopfii	W6	Yes
150	2019-08-09	2019-08-12	Ciechocinek	Kuyavia-Pomerania	river / stream	river	Vistula river	W	No	-	-	Yes
151	2019-08-09	2019-08-12	Ciechocinek	Kuyavia-Pomerania	river / stream	river	Vistula river	S	No	-	-	Yes
152	2019-08-09	2019-08-12	Ciechocinek	Kuyavia-Pomerania	river / stream	river	Vistula river	W	No	-	-	Yes
153	2019-08-09	2019-08-12	Ciechocinek	Kuyavia-Pomerania	river / stream	river	Vistula river	W	No	-	-	Yes
154	2019-08-09	2019-08-12	Ciechocinek	Kuyavia-Pomerania	river / stream	river	Vistula river	S	No	-	-	Yes
155	2019-08-09	2019-08-12	Ciechocinek	Kuyavia-Pomerania	river / stream	river	Vistula river	W	No	-	-	Yes
156	2019-08-09	2019-08-12	Ciechocinek	Kuyavia-Pomerania	river / stream	river	Vistula river	W	No	-	-	Yes
157	2019-08-09	2019-08-12	Ciechocinek	Kuyavia-Pomerania	river / stream	river	Vistula river	W	No	-	-	Yes
158	2019-08-17	2019-08-19	Kozodrza	Subcarpathia	river / stream	river	Wielopolka river	W	No	-	-	No
159	2019-08-17	2019-08-19	Kozodrza	Subcarpathia	river / stream	river	Wielopolka river	S	Yes	P. cookei	Wi1	No
160	2019-08-17	2019-08-19	Kozodrza	Subcarpathia	river / stream	river	Wielopolka river	W	No	-	-	No
161	2019-08-17	2019-08-19	Kozodrza	Subcarpathia	river / stream	river	Wielopolka river	W	No	-	-	No
162	2019-08-17	2019-08-19	Kozodrza	Subcarpathia	river / stream	river	Wielopolka river	W	No	-	-	No
163	2019-08-17	2019-08-19	Kozodrza	Subcarpathia	river / stream	river	Wielopolka river	W	No	-	-	No
164	2019-08-17	2019-08-19	Kozodrza	Subcarpathia	river / stream	river	Wielopolka river	S	No	-	-	No
165	2019-08-17	2019-08-19	Ropczyce	Subcarpathia	river / stream	river	Wielopolka river	W	Yes	P. ciferrii	Wi7	Yes
166	2019-08-17	2019-08-19	Ropczyce	Subcarpathia	river / stream	river	Wielopolka river	S	Yes	P. pringsheimii	Wi2	Yes
167	2019-08-17	2019-08-19	Ropczyce	Subcarpathia	river / stream	river	Wielopolka river	W	No	-	-	Yes
168	2019-08-17	2019-08-19	Ropczyce	Subcarpathia	river / stream	river	Wielopolka river	W	Yes	P. bovis	Wi3	Yes
169	2019-08-17	2019-08-19	Ropczyce	Subcarpathia	river / stream	river	Wielopolka river	W	Yes	P. ciferrii	Wi4	Yes
170	2019-08-17	2019-08-19	Ropczyce	Subcarpathia	river / stream	river	Wielopolka river	W	Yes	P. cerasi	Wi5	Yes
171	2019-08-17	2019-08-19	Ropczyce	Subcarpathia	river / stream	river	Wielopolka river	S	Yes	P. pringsheimii	Wi6	Yes
172	2019-08-11	2019-08-21	Pilchy	Warmia-Masuria	lake / pond / wetland	lake	Roś lake	W	No	-	-	No
173	2019-08-11	2019-08-21	Pilchy	Warmia-Masuria	lake / pond / wetland	lake	Roś lake	W	No	-	-	No
174	2019-08-11	2019-08-21	Pilchy	Warmia-Masuria	lake / pond / wetland	lake	Roś lake	W	No	-	-	No
175	2019-08-11	2019-08-21	Pilchy	Warmia-Masuria	lake / pond / wetland	lake	Roś lake	S	No	-	-	No
176	2019-09-15	2019-09-16	Warsaw	Mazovia	river / stream	river	Vistula river	W	No	-	-	Yes
177	2019-09-15	2019-09-16	Warsaw	Mazovia	river / stream	river	Vistula river	W	No	-	-	Yes
178	2019-09-15	2019-09-16	Warsaw	Mazovia	river / stream	river	Vistula river	W	No	-	-	Yes
179	2019-09-15	2019-09-16	Warsaw	Mazovia	river / stream	river	Vistula river	W	Yes	P. wickerhamii	W7	Yes
180	2019-09-15	2019-09-16	Warsaw	Mazovia	river / stream	river	Vistula river	W	No	-	-	Yes
181	2019-09-15	2019-09-16	Warsaw	Mazovia	river / stream	river	Vistula river	S	No	-	-	Yes
182	2019-09-15	2019-09-16	Warsaw	Mazovia	river / stream	river	Vistula river	W	No	-	-	Yes
183	2019-09-15	2019-09-16	Warsaw	Mazovia	river / stream	river	Vistula river	S	Yes	P. bovis	W8	Yes
184	2019-09-15	2019-09-16	Warsaw	Mazovia	river / stream	river	Vistula river	S	Yes	P. wickerhamii	W9	Yes
185	2019-09-15	2019-09-16	Warsaw	Mazovia	river / stream	river	Vistula river	S	Yes	P. pringsheimii	W10	Yes
186	2019-09-15	2019-09-16	Warsaw	Mazovia	river / stream	river	Vistula river	W	No	-	-	Yes
187	2019-09-15	2019-09-16	Warsaw	Mazovia	river / stream	river	Vistula river	S	No	-	-	Yes
188	2019-09-15	2019-09-16	Warsaw	Mazovia	river / stream	river	Vistula river	S	Yes	P. pringsheimii	W11	Yes
189	2019-09-15	2019-09-16	Warsaw	Mazovia	river / stream	river	Vistula river	S	Yes	P. ciferrii	W12	Yes
190	2019-09-28	2019-09-30	Warsaw	Mazovia	lake / pond / wetland	pond	Służewiecki pond	W	No	-	-	Yes
191	2019-09-28	2019-09-30	Warsaw	Mazovia	lake / pond / wetland	pond	Służewiecki pond	W	No	-	-	Yes
192	2019-09-28	2019-09-30	Warsaw	Mazovia	lake / pond / wetland	pond	Służewiecki pond	S	No	-	-	Yes
193	2019-09-28	2019-09-30	Warsaw	Mazovia	lake / pond / wetland	pond	Służewiecki pond	W	No	-	-	Yes
194	2019-09-28	2019-09-30	Warsaw	Mazovia	lake / pond / wetland	pond	Służewiecki pond	W	Yes	P. wickerhamii	S3	Yes
195	2019-09-28	2019-09-30	Warsaw	Mazovia	lake / pond / wetland	pond	Służewiecki pond	S	Yes	P. cerasi	S4	Yes
196	2019-09-28	2019-09-30	Warsaw	Mazovia	lake / pond / wetland	pond	Służewiecki pond	S	Yes	P. pringsheimii	S5	Yes
197	2019-09-28	2019-09-30	Warsaw	Mazovia	lake / pond / wetland	pond	Służewiecki pond	W	Yes	P. pringsheimii	S6	Yes
198	2019-09-28	2019-10-04	Warsaw	Mazovia	river / stream	river	Vistula river	W	No	-	-	Yes
199	2019-09-28	2019-10-04	Warsaw	Mazovia	lake / pond / wetland	pond	Glinianki Szczęśliwickie	W	No	-	-	Yes
200	2020-03-07	2020-03-10	Suwałki	Podlasie	artificial	artificial lake	Arkadia lake	W	No	-	-	Yes
201	2020-03-07	2020-03-10	Suwałki	Podlasie	artificial	artificial lake	Arkadia lake	W	No	-	-	Yes
202	2020-03-07	2020-03-10	Suwałki	Podlasie	artificial	artificial lake	Arkadia lake	S	No	-	-	Yes
203	2020-03-07	2020-03-10	Suwałki	Podlasie	river / stream	river	Hańcza river	W	No	-	-	Yes
204	2020-03-07	2020-03-10	Suwałki	Podlasie	river / stream	river	Hańcza river	W	No	-	-	Yes
205	2018-11-04	2018-11-06	Warsaw	Mazovia	lake / pond / wetland	pond	Jeziorzec Pond	W	No	-	-	Yes
206	2018-11-04	2018-11-06	Warsaw	Mazovia	lake / pond / wetland	pond	Jeziorzec Pond	S	No	-	-	Yes
207	2018-11-04	2018-11-06	Warsaw	Mazovia	lake / pond / wetland	pond	Jeziorzec Pond	W	No	-	-	Yes
208	2018-11-04	2018-11-06	Warsaw	Mazovia	lake / pond / wetland	pond	Jeziorzec Pond	S	No	-	-	Yes
209	2018-11-04	2018-11-06	Warsaw	Mazovia	lake / pond / wetland	pond	Jeziorzec Pond	W	No	-	-	Yes
210	2018-11-04	2018-11-06	Warsaw	Mazovia	lake / pond / wetland	pond	Jeziorzec Pond	S	No	-	-	Yes
211	2018-11-04	2018-11-06	Warsaw	Mazovia	lake / pond / wetland	pond	Jeziorzec Pond	W	No	-	-	Yes
212	2018-11-04	2018-11-06	Warsaw	Mazovia	lake / pond / wetland	pond	Jeziorzec Pond	S	No	-	-	Yes
213	2018-11-04	2018-11-06	Warsaw	Mazovia	lake / pond / wetland	pond	Glinianki Sznajdra	W	No	-	-	Yes
214	2018-11-04	2018-11-06	Warsaw	Mazovia	lake / pond / wetland	pond	Glinianki Sznajdra	S	No	-	-	Yes
215	2018-11-04	2018-11-06	Warsaw	Mazovia	lake / pond / wetland	pond	Glinianki Sznajdra	W	No	-	-	Yes
216	2018-11-04	2018-11-06	Warsaw	Mazovia	lake / pond / wetland	pond	Glinianki Sznajdra	S	No	-	-	Yes
217	2018-11-04	2018-11-06	Warsaw	Mazovia	lake / pond / wetland	pond	Glinianki Sznajdra	W	No	-	-	Yes
218	2019-04-15	2019-04-16	Zielonka	Mazovia	lake / pond / wetland	pond	Glinianki Zielonka	W	No	-	-	Yes
219	2019-04-15	2019-04-16	Zielonka	Mazovia	lake / pond / wetland	pond	Glinianki Zielonka	W	No	-	-	Yes
220	2019-04-15	2019-04-16	Zielonka	Mazovia	lake / pond / wetland	pond	Glinianki Zielonka	W	No	-	-	Yes
221	2019-04-15	2019-04-16	Zielonka	Mazovia	lake / pond / wetland	pond	Glinianki Zielonka	W	No	-	-	Yes
222	2019-04-15	2019-04-16	Zielonka	Mazovia	lake / pond / wetland	pond	Glinianki Zielonka	W	No	-	-	Yes
223	2019-04-15	2019-04-16	Zielonka	Mazovia	lake / pond / wetland	pond	Glinianki Zielonka	W	No	-	-	Yes
224	2019-04-15	2019-04-16	Zielonka	Mazovia	lake / pond / wetland	pond	Glinianki Zielonka	W	No	-	-	Yes
225	2019-04-15	2019-04-16	Zielonka	Mazovia	lake / pond / wetland	pond	Glinianki Zielonka	W	No	-	-	Yes
226	2019-04-15	2019-04-16	Zielonka	Mazovia	river / stream	river	Długa river	W	No	-	-	Yes
227	2019-04-15	2019-04-16	Zielonka	Mazovia	river / stream	river	Długa river	W	No	-	-	Yes
228	2019-04-15	2019-04-16	Warsaw	Mazovia	artificial	canal	Bródnowski canal	W	No	-	-	Yes
229	2019-04-15	2019-04-16	Warsaw	Mazovia	artificial	canal	Bródnowski canal	W	No	-	-	Yes
230	2019-04-24	2019-04-25	Warsaw	Mazovia	lake / pond / wetland	pond	Moczydło Park pond	W	No	-	-	Yes
231	2019-04-24	2019-04-25	Warsaw	Mazovia	lake / pond / wetland	pond	Moczydło Park pond	W	No	-	-	Yes
232	2019-04-24	2019-04-25	Warsaw	Mazovia	lake / pond / wetland	pond	Moczydło Park pond	W	No	-	-	Yes
233	2019-04-24	2019-04-25	Warsaw	Mazovia	lake / pond / wetland	pond	Moczydło Park pond	W	No	-	-	Yes
234	2019-04-24	2019-04-25	Warsaw	Mazovia	lake / pond / wetland	pond	Moczydło Park pond	W	No	-	-	Yes
235	2019-04-24	2019-04-25	Warsaw	Mazovia	lake / pond / wetland	pond	Szymański Park pond	W	No	-	-	Yes
236	2019-04-24	2019-04-25	Warsaw	Mazovia	lake / pond / wetland	pond	Szymański Park pond	W	No	-	-	Yes
237	2019-04-24	2019-04-25	Warsaw	Mazovia	lake / pond / wetland	pond	Szymański Park pond	W	No	-	-	Yes
238	2019-04-24	2019-04-25	Warsaw	Mazovia	lake / pond / wetland	pond	Szymański Park pond	W	No	-	-	Yes
239	2019-04-24	2019-04-25	Warsaw	Mazovia	lake / pond / wetland	pond	Szymański Park pond	W	No	-	-	Yes
240	2019-05-06	2019-05-07	Warsaw	Mazovia	river / stream	river	Vistula river	W	No	-	-	Yes
241	2019-05-06	2019-05-07	Warsaw	Mazovia	river / stream	river	Vistula river	W	No	-	-	Yes
242	2019-05-06	2019-05-07	Warsaw	Mazovia	artificial	municipal fountain	municipal fountain	W	No	-	-	Yes
243	2019-05-06	2019-05-07	Warsaw	Mazovia	artificial	municipal fountain	municipal fountain	W	Yes	new	PK2	Yes
244	2019-05-06	2019-05-07	Warsaw	Mazovia	artificial	municipal fountain	municipal fountain	W	No	-	-	Yes
245	2019-05-06	2019-05-07	Warsaw	Mazovia	artificial	municipal fountain	municipal fountain	W	No	-	-	Yes
246	2019-05-06	2019-05-07	Warsaw	Mazovia	river / stream	river	Vistula river	W	No	-	-	Yes
247	2019-05-06	2019-05-07	Warsaw	Mazovia	river / stream	river	Vistula river	W	No	-	-	Yes
248	2019-05-06	2019-05-07	Leszno	Mazovia	lake / pond / wetland	pond	Karpinek pond	W	No	-	-	No
249	2019-05-06	2019-05-07	Leszno	Mazovia	lake / pond / wetland	pond	Karpinek pond	W	No	-	-	No
250	2019-05-06	2019-05-07	Leszno	Mazovia	lake / pond / wetland	pond	Karpinek pond	W	No	-	-	No
251	2019-05-06	2019-05-07	Leszno	Mazovia	lake / pond / wetland	pond	Karpinek pond	W	No	-	-	No
252	2019-05-06	2019-05-07	Leszno	Mazovia	lake / pond / wetland	pond	Leszno pond	W	No	-	-	No
253	2019-05-06	2019-05-07	Leszno	Mazovia	lake / pond / wetland	pond	Leszno pond	W	No	-	-	No
254	2019-05-06	2019-05-07	Leszno	Mazovia	lake / pond / wetland	pond	Leszno pond	W	No	-	-	No
255	2019-05-06	2019-05-07	Leszno	Mazovia	lake / pond / wetland	pond	Leszno pond	W	No	-	-	No
256	2019-05-06	2019-05-07	Leszno	Mazovia	lake / pond / wetland	pond	Leszno pond	W	No	-	-	No
257	2019-05-06	2019-05-07	Leszno	Mazovia	lake / pond / wetland	pond	Leszno pond	W	No	-	-	No
258	2019-05-11	2019-05-12	Warsaw	Mazovia	artificial	moat	Groty moat	W	No	-	-	Yes
259	2019-05-11	2019-05-12	Warsaw	Mazovia	artificial	moat	Groty moat	W	No	-	-	Yes
260	2019-05-11	2019-05-12	Warsaw	Mazovia	artificial	moat	Groty moat	W	No	-	-	Yes
261	2019-05-11	2019-05-12	Warsaw	Mazovia	artificial	moat	Bem's Fort moat	W	No	-	-	Yes
262	2019-05-11	2019-05-12	Warsaw	Mazovia	artificial	moat	Bem's Fort moat	W	No	-	-	Yes
263	2019-05-11	2019-05-12	Warsaw	Mazovia	artificial	moat	Bem's Fort moat	W	No	-	-	Yes
264	2019-05-11	2019-05-12	Warsaw	Mazovia	artificial	moat	Bem's Fort moat	W	No	-	-	Yes
265	2019-05-11	2019-05-12	Warsaw	Mazovia	artificial	moat	Wawrzyszew Fort moat	W	No	-	-	Yes
266	2019-05-11	2019-05-12	Warsaw	Mazovia	artificial	moat	Wawrzyszew Fort moat	W	No	-	-	Yes
267	2019-05-11	2019-05-12	Warsaw	Mazovia	artificial	moat	Wawrzyszew Fort moat	W	No	-	-	Yes
268	2019-05-11	2019-05-12	Warsaw	Mazovia	lake / pond / wetland	pond	Brustman's ponds	W	No	-	-	Yes
269	2019-05-11	2019-05-12	Warsaw	Mazovia	lake / pond / wetland	pond	Brustman's ponds	W	No	-	-	Yes
270	2019-05-11	2019-05-12	Warsaw	Mazovia	lake / pond / wetland	pond	Brustman's ponds	W	No	-	-	Yes
271	2019-05-11	2019-05-12	Warsaw	Mazovia	lake / pond / wetland	pond	Lektykarska pond	W	No	-	-	Yes
272	2019-05-11	2019-05-12	Warsaw	Mazovia	lake / pond / wetland	pond	Lektykarska pond	W	No	-	-	Yes
273	2019-06-11	2019-05-12	Warsaw	Mazovia	lake / pond / wetland	pond	Keller's ponds	W	No	-	-	Yes
274	2019-06-11	2019-05-12	Warsaw	Mazovia	lake / pond / wetland	pond	Keller's ponds	W	No	-	-	Yes
275	2019-06-11	2019-05-12	Warsaw	Mazovia	lake / pond / wetland	pond	Olszyna Park pond	W	No	-	-	Yes
276	2019-06-11	2019-05-12	Warsaw	Mazovia	lake / pond / wetland	pond	Sady Żoliborskie pond	W	No	-	-	Yes
277	2019-06-11	2019-05-12	Warsaw	Mazovia	lake / pond / wetland	pond	Glinianki Włościańskie	W	No	-	-	Yes
278	2019-06-11	2019-05-12	Warsaw	Mazovia	river / stream	stream	Bielański stream	W	No	-	-	Yes
279	2019-06-11	2019-05-12	Warsaw	Mazovia	artificial	park fountain	Mokotowskie Field fountain	W	No	-	-	Yes
280	2019-06-11	2019-05-12	Warsaw	Mazovia	artificial	park fountain	Mokotowskie Field fountain	W	No	-	-	Yes
281	2019-06-11	2019-05-12	Warsaw	Mazovia	artificial	moat	Szczęśliwice Fort moat	W	No	-	-	Yes
282	2019-06-11	2019-05-12	Warsaw	Mazovia	artificial	moat	Szczęśliwice Fort moat	W	No	-	-	Yes
283	2019-06-11	2019-05-12	Warsaw	Mazovia	lake / pond / wetland	pond	Szczęśliwice Fort moat	W	No	-	-	Yes
284	2019-06-11	2019-05-12	Warsaw	Mazovia	lake / pond / wetland	pond	Szczęśliwice Fort moat	W	No	-	-	Yes
285	2019-06-11	2019-05-12	Warsaw	Mazovia	lake / pond / wetland	pond	Szczęśliwice Park pond	W	No	-	-	Yes
286	2019-06-11	2019-05-12	Warsaw	Mazovia	lake / pond / wetland	pond	Malickiego Park pond	W	No	-	-	Yes
287	2019-06-11	2019-05-12	Warsaw	Mazovia	artificial	moat	Okęcie Fort moat	W	No	-	-	Yes
288	2019-06-11	2019-05-12	Warsaw	Mazovia	artificial	ditch	Opaczewski ditch	W	No	-	-	Yes
289	2019-06-11	2019-05-12	Warsaw	Mazovia	river / stream	river	Vistula river	W	No	-	-	Yes
290	2019-06-11	2019-05-12	Warsaw	Mazovia	river / stream	river	Vistula river	W	No	-	-	Yes
291	2019-06-11	2019-05-12	Warsaw	Mazovia	river / stream	river	Vistula river	W	Yes	new	PK1	Yes
292	2019-06-11	2019-05-12	Warsaw	Mazovia	river / stream	river	Vistula river	W	Yes	new	PK6	Yes
293	2019-06-12	2019-06-13	Warsaw	Mazovia	lake / pond / wetland	pond	Saski Park pond	W	No	-	-	Yes
294	2019-06-12	2019-06-13	Warsaw	Mazovia	lake / pond / wetland	pond	Saski Park pond	W	No	-	-	Yes
295	2019-06-12	2019-06-13	Warsaw	Mazovia	artificial	park fountain	Multimedia Fountain Park	W	No	-	-	Yes
296	2019-06-12	2019-06-13	Warsaw	Mazovia	artificial	park fountain	Multimedia Fountain Park	W	No	-	-	Yes
297	2019-06-30	2019-07-01	Modlin	Mazovia	river / stream	river	Narew river	W	Yes	P. wickerhamii	PK4	Yes
298	2019-06-30	2019-07-01	Modlin	Mazovia	river / stream	river	Narew river	W	Yes	P. wickerhamii	PK16	Yes
299	2019-07-09	2019-07-10	Warsaw	Mazovia	lake / pond / wetland	pond	Bródnowski Park lake	W	No	-	-	Yes
300	2019-07-09	2019-07-10	Warsaw	Mazovia	lake / pond / wetland	pond	Bródnowski Park lake	W	No	-	-	Yes
301	2019-07-09	2019-07-10	Warsaw	Mazovia	artificial	canal	Bródnowski canal	W	No	-	-	Yes
302	2019-07-09	2019-07-10	Warsaw	Mazovia	artificial	canal	Bródnowski canal	W	No	-	-	Yes
303	2019-07-09	2019-07-10	Warsaw	Mazovia	artificial	ditch	Bródnowski Forest ditch	W	No	-	-	Yes
304	2019-07-09	2019-07-10	Warsaw	Mazovia	lake / pond / wetland	lake	Kamionkowskie lake	W	No	-	-	Yes
305	2019-07-09	2019-07-10	Warsaw	Mazovia	artificial	canal	Wystawowy canal	W	No	-	-	Yes
306	2019-07-09	2019-07-10	Warsaw	Mazovia	lake / pond / wetland	pond	Na Kosku pond	W	No	-	-	Yes
307	2019-07-09	2019-07-10	Warsaw	Mazovia	lake / pond / wetland	pond	Skaryszewski pond	W	No	-	-	Yes
308	2019-07-09	2019-07-10	Warsaw	Mazovia	lake / pond / wetland	pond	Skaryszewski pond	W	No	-	-	Yes
309	2019-07-09	2019-07-10	Warsaw	Mazovia	lake / pond / wetland	pond	Kacze ponds	W	No	-	-	Yes
310	2019-07-15	2019-07-17	Warsaw	Mazovia	lake / pond / wetland	pond	Piaseczyńska pond	W	No	-	-	Yes
311	2019-07-15	2019-07-17	Warsaw	Mazovia	lake / pond / wetland	pond	Arkadia pond	W	No	-	-	Yes
312	2019-07-15	2019-07-17	Warsaw	Mazovia	lake / pond / wetland	pond	Królikarnia Park pond	W	No	-	-	Yes
313	2019-07-25	2019-07-26	Warsaw	Mazovia	artificial	canal	Żerański canal	W	Yes	P. bovis	PK3	Yes
314	2019-07-25	2019-07-26	Warsaw	Mazovia	artificial	canal	Żerański canal	W	Yes	P. bovis	PK7	Yes
315	2019-07-25	2019-07-26	Warsaw	Mazovia	lake / pond / wetland	pond	Gwiaździsta pond	W	No	-	-	Yes
316	2019-07-25	2019-07-26	Warsaw	Mazovia	lake / pond / wetland	pond	Łacha Potocka pond	W	No	-	-	Yes
317	2019-07-25	2019-07-26	Warsaw	Mazovia	lake / pond / wetland	pond	Łacha Potocka pond	W	No	-	-	Yes
318	2019-07-25	2019-07-26	Warsaw	Mazovia	lake / pond / wetland	pond	Łacha Potocka pond	W	No	-	-	Yes
319	2019-09-27	2019-09-27	Ostróda	Warmia-Masuria	lake / pond / wetland	lake	Drwęckie lake	W	No	-	-	Yes
320	2019-10-05	2019-10-07	Warsaw	Mazovia	lake / pond / wetland	pond	Łazienki Park pond	W	No	-	-	Yes
321	2019-10-05	2019-10-07	Warsaw	Mazovia	lake / pond / wetland	pond	Łazienki Park pond	W	No	-	-	Yes
322	2019-10-05	2019-10-07	Warsaw	Mazovia	lake / pond / wetland	pond	Łazienki Park pond	W	No	-	-	Yes
323	2019-10-05	2019-10-07	Warsaw	Mazovia	lake / pond / wetland	pond	Łazienki Park pond	W	No	-	-	Yes
324	2019-10-05	2019-10-07	Warsaw	Mazovia	lake / pond / wetland	pond	Łazienki Park pond	W	No	-	-	Yes
325	2019-10-05	2019-10-07	Warsaw	Mazovia	lake / pond / wetland	pond	Morskie Oko pond	W	No	-	-	Yes
326	2019-10-05	2019-10-07	Warsaw	Mazovia	lake / pond / wetland	pond	Promenada pond	W	No	-	-	Yes
327	2019-10-05	2019-10-07	Warsaw	Mazovia	lake / pond / wetland	pond	Promenada pond	W	No	-	-	Yes
328	2019-10-05	2019-10-07	Warsaw	Mazovia	river / stream	river	Vistula river	W	Yes	P. bovis	PK8	Yes
329	2019-10-05	2019-10-07	Warsaw	Mazovia	river / stream	river	Vistula river	W	No	-	-	Yes
330	2019-10-05	2019-10-07	Warsaw	Mazovia	river / stream	river	Vistula river	W	Yes	P. cerasi	PK5	Yes
331	2019-10-05	2019-10-07	Warsaw	Mazovia	river / stream	river	Vistula river	W	Yes	P. wickerhamii	PK12	Yes
332	2019-10-05	2019-10-07	Warsaw	Mazovia	river / stream	river	Vistula river	W	No	-	-	Yes
333	2019-10-05	2019-10-07	Warsaw	Mazovia	river / stream	river	Vistula river	W	Yes	P. wickerhamii	PK17	Yes
334	2019-10-05	2019-10-07	Warsaw	Mazovia	river / stream	river	Vistula river	W	No	-	-	Yes
335	2019-10-05	2019-10-07	Warsaw	Mazovia	river / stream	river	Vistula river	W	No	-	-	Yes
336	2019-10-05	2019-10-07	Warsaw	Mazovia	river / stream	river	Vistula river	W	Yes	P. cerasi	PK13	Yes
337	2019-10-06	2019-10-07	Warsaw	Mazovia	river / stream	river	Vistula river	W	No	-	-	Yes
338	2019-10-06	2019-10-07	Warsaw	Mazovia	river / stream	river	Vistula river	W	Yes	P. cerasi	PK11	Yes
339	2019-10-06	2019-10-07	Warsaw	Mazovia	river / stream	river	Vistula river	S	No	-	-	Yes
340	2019-10-06	2019-10-07	Warsaw	Mazovia	river / stream	river	Vistula river	S	Yes	P. cerasi	PK14	Yes
341	2019-10-06	2019-10-07	Warsaw	Mazovia	river / stream	river	Vistula river	S	No	-	-	Yes
342	2019-10-06	2019-10-07	Warsaw	Mazovia	river / stream	river	Vistula river	S	No	-	-	Yes
343	2019-10-06	2019-10-07	Warsaw	Mazovia	river / stream	river	Vistula river	S	No	-	-	Yes
344	2019-10-06	2019-10-07	Warsaw	Mazovia	river / stream	river	Vistula river	S	No	-	-	Yes
345	2019-10-06	2019-10-07	Warsaw	Mazovia	river / stream	river	Vistula river	S	No	-	-	Yes
346	2019-10-06	2019-10-07	Warsaw	Mazovia	river / stream	river	Vistula river	S	No	-	-	Yes
347	2019-10-06	2019-10-07	Warsaw	Mazovia	river / stream	river	Vistula river	S	No	-	-	Yes
348	2019-10-06	2019-10-07	Warsaw	Mazovia	river / stream	river	Vistula river	S	No	-	-	Yes
349	2019-10-06	2019-10-07	Warsaw	Mazovia	river / stream	river	Vistula river	W	No	-	-	Yes
350	2019-10-06	2019-10-07	Warsaw	Mazovia	river / stream	river	Vistula river	W	No	-	-	Yes
351	2019-10-06	2019-10-07	Warsaw	Mazovia	river / stream	river	Vistula river	W	No	-	-	Yes
352	2019-10-06	2019-10-07	Warsaw	Mazovia	river / stream	river	Vistula river	W	No	-	-	Yes
353	2019-10-06	2019-10-07	Warsaw	Mazovia	river / stream	river	Vistula river	W	Yes	P. wickerhamii	PK9	Yes
354	2019-10-06	2019-10-07	Warsaw	Mazovia	river / stream	river	Vistula river	W	Yes	P. cerasi	PK10	Yes
355	2019-10-06	2019-10-07	Warsaw	Mazovia	river / stream	river	Vistula river	W	No	-	-	Yes
356	2019-10-06	2019-10-07	Warsaw	Mazovia	river / stream	river	Vistula river	W	No	-	-	Yes
357	2018-11-04	2018-11-06	Warsaw	Mazovia	lake / pond / wetland	pond	Koziorożca pond	W	No	-	-	Yes
358	2018-11-04	2018-11-06	Warsaw	Mazovia	lake / pond / wetland	pond	Cietrzewia pond	W	No	-	-	Yes
359	2018-11-04	2018-11-06	Warsaw	Mazovia	lake / pond / wetland	pond	Archer's Park pond	W	No	-	-	Yes
360	2018-11-04	2018-11-06	Warsaw	Mazovia	lake / pond / wetland	pond	Czechowicki Park pond	W	No	-	-	Yes
361	2019-04-12	2019-04-13	Warsaw	Mazovia	river / stream	stream	Służewiecki stream	W	Yes	P. cookei	PS2	Yes
362	2019-04-12	2019-04-13	Warsaw	Mazovia	river / stream	stream	Służewiecki stream	W	Yes	P. wickerhamii	PS3	Yes
